# Supplementary material for: MicroRNA-146a Protects against Hepatocellular Carcinoma through Suppression of CCL5
Source: Cancer Res Commun. 2026 Feb 20;6(2):359–73. doi: 10.1158/2767-9764.CRC-25-0474 (PMC13138226; doi:10.1158/2767-9764.CRC-25-0474)
Supplement: Supplementary Table 1 — qPCR primers used in experiments [file crc-25-0474_supplementary_table_1_suppst1.xlsx]

## Sheet: Supp Table 1
Supplemental Table 1: RT-qPCR Primers
Gzmk (Granzyme K)	F	TGGCTGGCGTTTATATGTCTTC
	R	GCTGCGGTACTGGATGGAC
Pdcd1 (PD-1)	F	ACCCTGGTCATTCACTTGGG
	R	CATTTGCTCCCTCTGACACTG
IL-6	F	TAGTCCTTCCTACCCCAATTTCC
	R	TTGGTCCTTAGCCACTCCTTC
Ccl5	F	TCGAGTGACAAACACGACTGC
	R	GCTGCTTTGCCTACCTCTCC
RpL32	F	ATAGACGCACCATTGAAGTTAACCG
	R	CACCTTTTCATAGCAGTAGGCACA
U6	Vendor: Qiagen	Cat #: 339306
miR-146a	Vendor: Qiagen	Cat #: 339306
