# Supplementary material for: MicroRNA-146a Protects against Hepatocellular Carcinoma through Suppression of CCL5
Source: Cancer Res Commun. 2026 Feb 20;6(2):359–73. doi: 10.1158/2767-9764.CRC-25-0474 (PMC13138226; doi:10.1158/2767-9764.CRC-25-0474)
Supplement: Supplementary Table 2 — Flow cytometry antibodies used [file crc-25-0474_supplementary_table_2_suppst2.xlsx]

## Sheet: Supp Table 2
Supplemental Table 2: Flow Cytometry Antibody List
Antigen	Fluorophore used in initial DEN-CDHFD experiments (Fig. 4, Fig. 5 D,, Fig. 6 E-G, Supp. Fig. 5)	Fluorophore used in DEN-CDHFD experiments looking at CCL5 and Taa cells (Supp Fig 8)	Flourophore used in aging, cancer-free experiments	Fluorophore used in sorting for RT-qPCR	Fluorophore used in sorting for scRNAseq	Dilution
CD45	PE-Cy7 (BioLegend Cat# 103114, RRID:AB_312979)	Spark Blue 574 (BioLegend Cat# 103183, RRID:AB_2904274)	Spark Blue 574 (BioLegend Cat# 103183, RRID:AB_2904274	Pacific Blue (BioLegend Cat# 103126, RRID:AB_493535)	FITC (BioLegend Cat# 103108, RRID:AB_312973)	1:200
CD8a	BV785 (BioLegend Cat# 100750, RRID:AB_2562610)	BUV395 (Thermo Fisher Scientific Cat# 363-0081-82, RRID:AB_2920943)	FITC (BioLegend Cat# 100706, RRID:AB_312745)	APC (BioLegend Cat# 100712, RRID:AB_312751)	N/A	1:200
CD4	FITC (BioLegend Cat# 100406, RRID:AB_312691)	BUV737 (Thermo Fisher Scientific Cat# 367-0041-82, RRID:AB_2895921)	BV605 (BioLegend Cat# 100451, RRID:AB_2564591)	PerCP (BioLegend Cat# 100538, RRID:AB_893325)	N/A	1:200
CD3	APC-Cy7 (BioLegend Cat# 100222, RRID:AB_2242784)	BUV563 (Thermo Fisher Scientific Cat# 365-0031-82, RRID:AB_2937098)	APC-Cy7 (BioLegend Cat# 100222, RRID:AB_2242784)	PE (BioLegend Cat# 100308, RRID:AB_312673)	N/A	1:250
CD44	Pacific Blue (BioLegend Cat# 103020, RRID:AB_493683)	Pacific Blue (BioLegend Cat# 103020, RRID:AB_493683)	Pacific Blue (BioLegend Cat# 103020, RRID:AB_493683)	N/A	N/A	1:200
CD62L	N/A	BV510 (BioLegend Cat# 104441, RRID:AB_2561537)	Alexa Flour 700 (BioLegend Cat# 104426, RRID:AB_493719)	N/A	N/A	1:200
PD-1	APC (BioLegend Cat# 109112, RRID:AB_10612938)	BUV805 (Thermo Fisher Scientific Cat# 368-9985-82, RRID:AB_2896179)	PE-Cy7 (BioLegend Cat# 109110, RRID:AB_572017)	N/A	N/A	1:250
CXCR5	PE (BioLegend Cat# 145504, RRID:AB_2561968)	N/A	PE Dazzle 594 (BioLegend Cat# 145522, RRID:AB_2563644)	N/A	N/A	1:250
FoxP3*	PerCP-Cy5.5 (Thermo Fisher Scientific Cat# 45-5773-82, RRID:AB_914351)	N/A	PerCP-Cy5.5 (Thermo Fisher Scientific Cat# 45-5773-82, RRID:AB_914351)	N/A	N/A	1:50
CD49d	N/A	BV785 (BioLegend Cat# 103637, RRID:AB_3097627)	BV785 (BioLegend Cat# 103637, RRID:AB_3097627)	N/A	N/A	1:200
TOX*	N/A	PE (Miltenyi Biotec Cat# 130-120-716, RRID:AB_2801780)	PE (Miltenyi Biotec Cat# 130-120-716, RRID:AB_2801780)	N/A	N/A	1:200
CD11c	BV785 (BioLegend Cat# 117336, RRID:AB_2565268)	N/A	N/A	N/A	N/A	1:250
CD11b	BV605 (BioLegend Cat# 101237, RRID:AB_11126744)	N/A	N/A	N/A	N/A	1:250
F4/80	PE (BioLegend Cat# 123110, RRID:AB_893486)	N/A	N/A	N/A	N/A	1:250
GR-1	PerCP-Cy5.5 (BioLegend Cat# 108428, RRID:AB_893558)	N/A	N/A	N/A	N/A	1:250
Ly6c	FITC (BioLegend Cat# 128006, RRID:AB_1186135)	N/A	N/A	N/A	N/A	1:250
CX3CR1	BV510 (BioLegend Cat# 149025, RRID:AB_2565707)	N/A	N/A	N/A	N/A	1:250
MHCII	Pacific Blue (BioLegend Cat# 107620, RRID:AB_493527)	N/A	N/A	N/A	N/A	1:250
B220	PerCP-Cy5.5 (BioLegend Cat# 103236, RRID:AB_893354)	N/A	N/A	N/A	N/A	1:500
GL7	FITC (BioLegend Cat# 144604, RRID:AB_2561697)	N/A	N/A	N/A	N/A	1:250
FAS	PE-Cy7 (BD Biosciences Cat# 557653, RRID:AB_396768)	N/A	N/A	N/A	N/A	1:500
IgD	PE (BioLegend Cat# 405706, RRID:AB_315028	N/A	N/A	N/A	N/A	1:500
CCL5*	N/A	PE-cy7 (BioLegend Cat# 149106, RRID:AB_2860706)	N/A	N/A	N/A	1:200
*intracellular stain
