# Supplementary material for: MicroRNA-146a Protects against Hepatocellular Carcinoma through Suppression of CCL5
Source: Cancer Res Commun. 2026 Feb 20;6(2):359–73. doi: 10.1158/2767-9764.CRC-25-0474 (PMC13138226; doi:10.1158/2767-9764.CRC-25-0474)
Supplement: Supplementary Table 3 — Raw Data. Individual data points for all charts in main and supplemental figures, with the exception of scRNAseq data which is in the GEO database. [file crc-25-0474_supplementary_table_3_suppst3.xlsx]

## Sheet: Fig 1A
% Weight gain in female WT DEN-CDHFD treated mice
Age (weeks)
5		100	100	100	100	100	100	100	100	100	100	100	100	100
7		115.341	119.231	117.341	114.11	125.641	118.182	112.727	120.755	133.077	118.605	110.127	104.891	108.333
9		130.114	122.436	128.902	113.497	135.897	130.114	120.606	122.013	148.462	128.488	122.152	114.13	117.262
11		150	136.538	142.197	130.061	141.667	139.205	137.576	135.22	163.077	137.791	136.709	124.457	127.976
13		167.614	152.564	153.179	130.061	151.923	151.705	157.576	136.478	170	146.512	141.772	135.326	145.238
15		172.727	160.256	156.647	139.264	178.846	159.091	167.273	144.654	169.231	161.628	155.696	164.13	142.857
17		182.386	176.282	178.035	152.761	188.462	161.932	183.03	155.346	170.769	170.349	173.418	178.804	157.738
19		182.386	181.41	183.237	161.963	194.231	174.432	184.848	154.088	179.231	169.186	170.253	178.261	166.667
21		209.091	194.872	198.844	171.779	199.359	191.477	188.485	159.119	186.923	201.163	181.646	189.674	171.429
23		213.636	196.154	201.734	177.301	215.385	189.205	190.303	157.862	183.077	195.93	214.557	205.435	188.095
25		221.591	196.795	212.717	185.276	212.179	205.682	196.97	166.038	182.308	201.163	215.19	221.196	216.667
27		225	201.282	210.405	176.074	210.256	194.886	198.788	161.635	176.154	222.093	223.418	239.674	207.738
29		238.636	228.846	238.15	203.681	240.385	235.227	227.273	181.761	187.692	225	231.646	257.065	226.786
31		247.159	233.974	244.509	209.202	257.692	255.682	234.545	188.05	192.308	222.674	244.937	266.304	237.5
33		247.159	237.179	256.647	225.153	250	274.432	244.242	199.371	190.769	219.767	258.228	276.63	241.071
% Weight gain in female miR-146a-/- DEN-CDHFD treated mice
Age (weeks)
5		100	100	100	100	100	100	100	100	100	100		100	100	100	100	100	100	100	100	100	100
7		123.243	123.226	112.658	118.994	130.055	112.234	125.301	130.723	120.606	124.59		110.989	121.557	117.553	120.732						204.819
9		142.162	142.581	124.684	137.43	144.262	130.319	135.542	131.325	131.515	146.995		128.022	141.317	140.957	145.122						230.12
11		183.243	160.645	132.278	148.603	161.749	152.66	154.217	143.373	157.576	175.41		151.099	165.868	170.745	149.39						274.699
13		219.459	190.968	148.101	172.067	206.557	186.702	172.892	153.614	178.788	196.721		173.626	189.222	191.489	156.098						312.048
15		257.297	216.774	157.595	197.207	234.426	211.702	186.747	175.301	192.727	212.568		200	205.389	211.17	174.39						367.47
17		272.973	241.935	176.582	216.76	269.399	227.66	205.422	185.542	220	230.055		214.835	223.952	233.511	195.122						430.12
19		287.568	254.839	197.468	224.581	291.257	241.489	219.277	198.795				219.78	235.329	244.681	200.61						463.855
21		305.946	268.387	217.089	240.223	312.022	268.617	251.205	215.663				232.967	256.287	264.894	207.927						498.795
23		315.135	278.71	222.785	253.073	310.383	275.532	262.651	222.289				248.901	273.054	273.404	221.341						539.759
25		328.108	286.452	232.278	259.218	319.126	279.255	270.482	217.47				258.242	281.437	287.234	222.561						569.88
27		322.703	298.71	231.013	253.073	314.754	287.766	276.506	220.482				271.429	301.796	291.489	232.927						612.048
29		346.486	320.645	236.709	271.508	337.158	308.511	320.482	225.904				285.165	304.192	297.872	241.463						620.482
31		348.108	323.226	241.772	278.212	336.612	318.085	320.482	221.084				297.802	306.587	298.936	245.732						627.711
33		345.405	312.903	252.532	289.385	271.585	323.936	333.133	237.952				302.198	317.365	286.702	256.098						653.012

## Sheet: Fig 1B
AFP (ng/mL) in female WT DEN-CDHFD treated mice
Age (weeks)
8	4.80657	4.74004	4.44732	3.73326	3.79535	4.66465	5.48515	4.64691	5.08155	4.04816
19	11.6843	6.85359	12.843	6.43222	7.907	11.7369	10.5255	10.8791	8.76478	12.8204
26	67.3636	65.5337	85.8855	52.5907	56.1612	20.144	20.9572	20.23	18.8589	11.3705	16.4858	20.6408	20.6741	17.8348	5.3282
34	138.511	145.041	127.244	53.0709	115.743	116.503	122.702	131.396	22.0177	126.878	110.987	130.974	62.8965	106.512	111.594	124.261	128.737	117.776	125.096
AFP (ng/mL) in female miR-146a-/- DEN-CDHFD treated mice
Age (weeks)
8	4.5582	5.69361	4.07033
19	5.9958	7.48564	6.01838
26	12.1366	9.58864	14.2099	15.6199	8.23141	6.51335	16.0834
34	47.4957	64.2602	51.219	99.9333	133.072	50.3808	22.466	64.2991	127.731	43.3266	84.3249	28.3457
ALT Activity (nmol/min/mL) in female WT DEN-CDHFD treated mice
Age (weeks)
8	8.18311	4.31341	3.59299
19	9.73214	14.212	8.61969
26	9.24912	10.2274	10.7797	16.575	8.72907	11.3882	8.74368	11.7827	8.98476	10.1317	6.45712	20.9143
34	32.92	40.69	18.45	34.27	13.02	20.87	16.92	15.35	29.57	34.49	8.86	18.16	32.45
ALT Activity (nmol/min/mL) in female miR-146a-/- DEN-CDHFD treated mice
Age (weeks)
8	6.14534	4.18991	9.23287	5.36317	6.00126	24.7734	4.99266	4.74566	6.49526	5.67192
19	16.958	14.9135	21.077	11.8869	12.1675	18.5515	15.8155	22.1394	16.4669	16.9881
26	25.2487	19.0635	25.9903	8.04994	14.109	26.7792	18.5901	34.9526	24.5544	16.602	28.6287	33.2603	33.7863	12.4694	15.5011	18.2114	29.7684	28.8187	19.687	6.35484
34	45	44.04	13.6	10.9	13.24	40.22	44.51	45.27	42.14	43.37	41.67	18.21	45.82	37.47	14.29	28.01	27.61	46.99	-1.59	26.99

## Sheet: Fig 1D
Visible Tumor Counts:			Liver Weights:
WT DEN-CDHFD treated	miR-146a-/- DEN-CDHFD treated		WT DEN-CDHFD treated	miR-146a-/- DEN-CDHFD treated
0	66		1.5345	3.3919
4	30		2.6886	2.7545
5	87		1.5093	3.2075
2	10		1.54	1.8168
0	20		1.19	2.1103
2	43		2.33	2.9421
1	46		1.38	3.2238
3	40		1.53	3.8598
4	29		1.86	3.3352
0	25		1.39	2.737
0	38		1.22	3.04
5	69		0.92	2.94
9	55		2.34	4.69
	23			2.42
	3			1.74
	11			2.86
	28			3.11
	37			3.78
	34			2.68
	0			1.84

## Sheet: Fig 1E 
IL-6 qPCR (relative expression normalized to L32) in females
WT DEN-CDHFD treated	miR-146a-/- DEN-CDHFD treated
1.42e-05	0.000132
8.56e-06	3.48e-05
4.96e-06	5.87e-05
9.13e-06	8.47e-05
1.84e-05	0.0002
7.32e-06	0.000167
5.42e-06	5.75e-05
1.17e-05	0.000167
1.59e-05	5.79e-05
3.14e-06	1.9e-05

## Sheet: Fig 1F
% weight gain in male WT DEN-CDHFD treated mice
Age (weeks)
5	100	100	100	100	100	100	100	100	100	100	100	100	100	100	100	100	100	100	100
7	121.596	127.778	122.772	128.125	127.919	123.645	126.852	125.14	115.5	119.095	122.222	125	124.457	116.99	117.617	117.526	119	119.898	116.832
9	136.15	145.96	139.109	155.208	149.239	143.35	143.056	138.547	132	135.176	133.889	144.444	142.935	141.262	135.751	137.113	142	139.796	135.149
11	148.826	170.202	154.455	178.646	178.173	162.069	163.426	159.218	150	152.261	143.889	157.778	155.978	157.767	150.777	147.423	158	159.694	157.921
13	160.563	186.869	163.366	206.25	205.076	180.296	178.704	173.743	178	181.407	155	179.444	183.152	188.835	179.793	165.979	185.5	188.776	191.089
15	175.587	210.101	175.248	228.125	230.964	209.852	200.463	186.592	197	191.96	170	193.889	201.087	209.223	204.663	188.144	199.5	201.531	206.436
17	204.695	235.354	192.574	251.042	244.162	227.586	220.833	206.145	219.5	216.583	189.444	215.556	198.913	200.971	179.793	194.33	216.5	216.837	224.752
19	219.718	246.465	201.98	254.167	249.239	233.99	225.926	206.145	231	232.161	200	231.111	202.174	218.447	161.14	206.701	225	229.082	234.158
21	236.15	258.081	217.327	269.271	262.437	248.768	237.963	219.553	244	243.719	208.889	246.111	215.217	230.583	185.492	220.103	231.5	239.286	243.564
23	236.62	259.091	219.802	270.833	260.914	254.187	241.667	221.788	255.5	252.261	232.778	267.778	228.261	238.835	188.601	228.866	229.5	240.306	242.574
25	236.62	262.121	227.228	272.396	259.898	249.261	247.222	223.464	257	252.764	248.889	280.556	244.022	240.777	164.249	244.33	227	244.388	247.525
27	230.047	253.535	223.762	265.625	250.761	242.857	244.907	219.553	256.5	254.774	258.333	282.222	254.891	228.155	158.549	260.309	205.5	247.449	244.059
29	246.009	265.657	228.713	266.667	242.132		257.407	191.62	243	257.789	270	287.778	250.543	202.427	156.995	257.732	180.5	239.796	233.663
31	248.357	263.636	232.673	268.75	238.579		257.87	186.034	225.5	247.236	272.222	283.889	254.348	189.32	154.922	264.433	165	227.041	215.842
% weight gain in male miR-146a-/- DEN-CDHFD treated mice
Age (weeks)
5	100	100	100	100	100	100	100	100	100	100	100	100
7	118.841	121.845	131.963	127.184	122.843	114.356	123.684	127.957	129.101	125.366	114.754	116.111
9	138.164	147.573	165.297	160.68	146.701	135.644	145.263	154.301	153.439	155.122	138.798	143.889
11	158.454	169.903	194.521	183.495	174.619	162.871	166.842	163.441	173.016	170.244	161.202	162.222
13	171.981	199.029	219.635	209.709	197.97	190.099	194.737	193.548	206.878	209.268	210.383	210
15	193.72	224.757	231.963	231.553	218.782	220.792	215.789	210.215	225.397	229.268	239.891	238.889
17	213.043	236.408	235.16	240.291	232.487	234.158	228.947	231.183	240.741	240.488	259.016	253.889
19	226.087	244.66	238.356	246.117	236.548	238.119	230.526	244.624	243.915	243.415	265.027	274.444
21	240.58	250.971	243.379	250	238.579	244.554	232.105	253.226	254.497	249.268	266.12	278.889
23	244.444	252.913	247.489	251.456	244.67	244.059	249.474	264.516	269.841	257.561	277.049	290
25	249.275	250.485	252.968	251.942	247.208	242.079	255.263	266.129	274.603	262.927	288.525	293.889
27	244.444	248.058	250.685	247.573	241.624	241.089	258.947	269.355	268.783	261.463	293.443	297.222
29	223.188	250.485	244.292	257.282	248.223	245.545	256.316	265.054	268.254	258.049	284.699	297.222
31	226.57	257.282	250.685	259.709	247.208	252.475	267.895	270.968	258.201	251.22	281.967	294.444

## Sheet: Fig 1G
AFP (ng/mL) in male WT DEN-CDHFD treated mice
Age (weeks)
8	6.2347	6.05729	5.70248	6.0706	5.53394	6.09277	6.03512	6.88667	7.18383	6.97981	7.90677
19	21.308	20.8339	20.0062	18.6594	19.3591	24.3779	25.2808	16.4622	25.2733	23.4449	24.5811
26	92.0892	97.8466	82.4042	83.5647	75.7989	92.4462	78.0304	78.2089	95.1241	98.2036	112.887
34	79.6503	93.9486	102.553	96.2454	103.556	93.0105	79.9091	102.101	101.033	81.3648
AFP (ng/mL) in male miR-146a-/- DEN-CDHFD treated mice
Age (weeks)
8	4.84205	6.51412	7.07739	7.42333	6.86893	6.91329
19	17.5232	18.5164	20.3524	21.94	22.6473	23.5502
26	61.5615	71.9606	81.7794	69.9076	75.1294	79.2354
34	95.3073	113.585	108.053	105.627	122.578	98.7686
ALT Activity (nmol/min/mL) in male WT DEN-CDHFD treated mice
Age (weeks)
8	23.1917	23.1616	23.3921	17.2085	9.15086	23.1616	7.00615	22.3098	22.7206	19.3332	22.9311
19	31.7732	34.2583	28.152	26.3532	15.6868	34.8264	16.7361	30.9133	35.0315	27.5524	32.57	31.4632	32.6978	30.7035	32.7051	33.0046	32.917	29.3228	33.8228
26												47.35	46.5	43.3	43.11	43.62	44.97	45.72
34
ALT Activity (nmol/min/mL) in male miR-146a-/- DEN-CDHFD treated mice
Age (weeks)
8	8.38894	7.29802	9.93271	7.17452	6.76285	6.98926
19	22.43	17.2787	23.6026	23.5825	0.84262	16.6373
26	25.8877	12.7283	26.0376	26.8502	27.2999	27.9469	30.7108	33.516	33.684	28.0955	29.2059	26.8828
34	40.7	45.79	42.6	47.77	36.67	41.94

## Sheet: Fig 1I
Visible Tumor Counts			Liver Weights
WT DEN-CDHFD treated	miR-146a-/- DEN-CDHFD treated		WT DEN-CDHFD treated	miR-146a-/- DEN-CDHFD treated
11	40		4.2686	2.62
40	48		5.1449	3.37
12	79		3.4759	4.0325
29	46		4.4631	4.75
52	57		4.3042	5.234
25	38		5.4781	4.9204
65	28		5.0727	3.56
38	22		4.2431	3.97
46	25		3.5887	5.09
46	38		6.3071	5.2
18	15		4.02	3.38
10	19		4.32	3.43
7			3.12
34			5.55
27			5.28
13			5.29
21			5.06

## Sheet: Fig 1J
IL-6 qPCR (relative expression normalized to L32) in males
WT DEN-CDHFD treated	miR-146a-/- WT-DEN CDHFD treated
7.55e-05	0.000274
0.000553	0.000242
0.000307	0.000133
0.00041	0.00022
0.001234	0.000263
0.000401	0.001
0.000767

## Sheet: Fig 2G
Microscopic Tumors in females
WT DEN-CDHFD treated	miR-146a-/- DEN-CDHFD treated
5	8
0	14
0	15
0	4
2	0
2	3
0	4
0	8
2	1
1	0
3	10
5	2
1	9
	1
	1
	9
	9
	12
	6
	2

## Sheet: Fig 2H
Tumor severity and size (histology score/mouse % of total) in females
Severity and size grouping:		Group 4		Group 3		Group 2		Group 1		Group 0
WT DEN-CDHFD treated		0.077		0.154		0.077		0.308		0.384
miR-146a-/- DEN-CDHFD treated		0.4		0.25		0.05		0.2		0.1

[truncated: 50 more sheets: Fig 3E, Fig 3F, Fig 3G, Fig 3H, Fig 4A, Fig 4B, Fig 4D, Fig 4F, Fig 4H, Fig 5D, Fig 5E, Fig 5F, Fig 5G, Fig 5H, Fig 5I, Fig 6A, Fig 6B, Fig 6C, Fig 6E, Fig 6F …]
